# Supplementary material for: A collaborative large language model for drug analysis
Source: Nat Biomed Eng. 2025 Sep 23;10(5):870–81. doi: 10.1038/s41551-025-01471-z (PMC13190338; doi:10.1038/s41551-025-01471-z)
Supplement: Supplementary file 3 — Source data for DrugGPT and state-of-the-art language models across eight medical benchmarks. [file 41551_2025_1471_MOESM3_ESM.xlsx]

## Sheet: Sheet1
Dataset	DrugGPT	ChatGPT	GPT-4	Med-PaLM-2	Flan-PaLM	Human Expert
USMLE	88.2	63.7	83.5	86.5	67.6	87
MMLU	95.8	73.8	90.5	93.4	83.8	89.8
MedMCQA	86.5	66.3	79	72.3	57.6	78
PubMedQA	88.4	66.1	81.2	81.8	79	90
ADE	83.7	43.1	60.2	0	0	0
DDI	97.1	40.2	62.8	0	0	0
ChatDoctor	40.8	5.4	14.1	0	0	0
Drug_Effects	92.6	37.5	46.5	0	0	0
