# Supplementary material for: A collaborative large language model for drug analysis
Source: Nat Biomed Eng. 2025 Sep 23;10(5):870–81. doi: 10.1038/s41551-025-01471-z (PMC13190338; doi:10.1038/s41551-025-01471-z)
Supplement: Supplementary file 4 — Source data for robustness analysis. [file 41551_2025_1471_MOESM4_ESM.xlsx]

## Sheet: Sheet1
MMLU-Medicine	ratio	DrugGPT	ChatGPT	GPT-4
	1%	77	73.9	90.7
	10%	81.2	75.4	91.1
	50%	90.6	79.2	93.2
	100%	95.3	80.4	94.1
MedMCQA	ratio	DrugGPT	ChatGPT	GPT-4
	1%	66.6	65.6	77.1
	10%	72.3	67	79.5
	50%	81	69.3	80.2
	100%	86.5	72.8	83.1
ADE-Corpus-v2	ratio	DrugGPT	ChatGPT	GPT-4
	1%	49.1	42.2	57.6
	10%	62	43.6	62.5
	50%	74.9	47	71.5
	100%	83.7	58.4	75.6
DDI-Corpus	ratio	DrugGPT	ChatGPT	GPT-4
	1%	55.2	46.5	65.8
	10%	70.5	49	68
	50%	91.1	65.6	75.7
	100%	97.1	70.3	93.2
ChatDoctor	ratio	DrugGPT	ChatGPT	GPT-4
	1%	8.2	6.8	16.3
	10%	9.3	7.7	20.9
	50%	32.4	16.8	34.7
	100%	40.8	20	38.5
Drug-Effects	ratio	DrugGPT	ChatGPT	GPT-4
	1%	61.3	45.3	48
	10%	73.6	51.9	66.3
	50%	84.6	54.6	71.2
	100%	91.8	63.5	72.8
