# Supplementary material for: A collaborative large language model for drug analysis
Source: Nat Biomed Eng. 2025 Sep 23;10(5):870–81. doi: 10.1038/s41551-025-01471-z (PMC13190338; doi:10.1038/s41551-025-01471-z)
Supplement: Supplementary file 5 — Statistical source data. [file 41551_2025_1471_MOESM5_ESM.xlsx]

## Sheet: Sheet1
DrugGPT	1	2	3	4	5	average	variance	MAX	MIN
MedQA-USMLE	0.865	0.905	0.861	0.904	0.876	0.8822	0.0004447	0.905	0.861
MMLU-Medicine	0.962	0.958	0.954	0.942	0.95	0.9532	5.92e-05	0.962	0.942
MedMCQA	0.882	0.857	0.863	0.877	0.845	0.8648	0.0002252	0.882	0.845
PubMedQA	0.87	0.885	0.876	0.888	0.882	0.8802	5.22e-05	0.888	0.87
ADE-Corpus-v2-drug-ade-relation	0.856	0.828	0.819	0.85	0.832	0.837	0.00024	0.856	0.819
DDI-corpus	0.961	0.972	0.979	0.973	0.968	0.9706	4.43e-05	0.979	0.961
chatDoctor (Precision)	0.512	0.51	0.524	0.425	0.442	0.4826	0.0020738	0.524	0.425
chatDoctor (Recall)	0.37	0.364	0.382	0.317	0.331	0.3528	0.0007577	0.382	0.317
chatDoctor (F1 Score)	0.429569	0.424805	0.441872	0.36314	0.37853	0.407583	0.00119374	0.441872	0.36314
Drug_Effects	0.923	0.927	0.916	0.915	0.908	0.9178	5.47e-05	0.927	0.908
GPT-3.5 with CoT
MedQA-USMLE	0.505	0.835	0.462	0.793	0.589	0.6368	0.0284732	0.835	0.462
MMLU-Medicine	0.79	0.536	0.842	0.636	0.888	0.7384	0.0218068	0.888	0.536
MedMCQA	0.486	0.79	0.858	0.618	0.561	0.6626	0.0244778	0.858	0.486
PubMedQA	0.613	0.71	0.761	0.416	0.805	0.661	0.0238665	0.805	0.416
ADE-Corpus-v2-drug-ade-relation	0.457	0.67	0.21	0.379	0.438	0.4308	0.0273477	0.67	0.21
DDI-corpus	0.373	0.25	0.432	0.553	0.4	0.4016	0.0119123	0.553	0.25
chatDoctor (Precision)	0.074	0.082	0.053	0.064	0.042	0.063	0.000256	0.082	0.042
chatDoctor (Recall)	0.058	0.066	0.038	0.048	0.026	0.0472	0.0002512	0.066	0.026
chatDoctor (F1 Score)	0.0650303	0.0731351	0.0442637	0.0548571	0.0321176	0.0538808	0.000265529	0.0731351	0.0321176
Drug_Effects	0.406	0.355	0.414	0.306	0.395	0.3752	0.0020107	0.414	0.306
GPT-4 with CoT
MedQA-USMLE	0.838	0.825	0.852	0.823	0.838	0.8352	0.0001377	0.852	0.823
MMLU-Medicine	0.926	0.886	0.912	0.894	0.908	0.9052	0.0002452	0.926	0.886
MedMCQA	0.795	0.77	0.752	0.797	0.836	0.79	0.0010085	0.836	0.752
PubMedQA	0.832	0.79	0.841	0.787	0.81	0.812	0.0005885	0.841	0.787
ADE-Corpus-v2-drug-ade-relation	0.622	0.6	0.581	0.616	0.59	0.6018	0.0002962	0.622	0.581
DDI-corpus	0.593	0.63	0.652	0.614	0.65	0.6278	0.0006212	0.652	0.593
chatDoctor (Precision)	0.202	0.178	0.19	0.192	0.188	0.19	7.4e-05	0.202	0.178
chatDoctor (Recall)	0.124	0.1	0.116	0.112	0.11	0.1124	7.68e-05	0.124	0.1
chatDoctor (F1 Score)	0.153669	0.128058	0.144052	0.141474	0.138792	0.141209	8.55504e-05	0.153669	0.128058
Drug_Effects	0.416	0.494	0.465	0.481	0.469	0.465	0.0008785	0.494	0.416
