# Supplementary material for: A collaborative large language model for drug analysis
Source: Nat Biomed Eng. 2025 Sep 23;10(5):870–81. doi: 10.1038/s41551-025-01471-z (PMC13190338; doi:10.1038/s41551-025-01471-z)
Supplement: Supplementary file 6 — Source data for temporal results. [file 41551_2025_1471_MOESM6_ESM.xlsx]

## Sheet: class
Class		pred_0613	pred_1106	pred_0125		druggpt_0613	druggpt_1106	druggpt_0125
Organic Acids		85.7143	90.4762	93.6508		90.4762	95.2381	95.2381
Benzenoids		84.4444	86.6667	91.1111		86.6667	88.8889	91.1111
Organic oxygen compounds		83.7209	88.3721	90.6977		90.6977	90.6977	90.6977
timeline
Jun 13, 2023
Nov 6, 2023
Jan 25, 2024

## Sheet: type
Type		pred_0613	pred_1106	pred_0125		druggpt_0613	druggpt_1106	druggpt_0125
small molecule		87.6812	91.6667	90.5797		90.942	93.1159	92.3913
biotech		85.7143	90.4762	93.6508		90.4762	95.2381	95.2381

## Sheet: moa
MOA Category		pred_0613	pred_1106	pred_0125		druggpt_0613	druggpt_1106	druggpt_0125
antagonist		89.4737	94.7368	94.7368		94.7368	94.7368	94.7368
